# Supplementary material for: Recruiting foreign-born individuals who have sought an abortion in the United States: Lessons from a feasibility study
Source: Front Glob Womens Health. 2023 Apr 18;4:1114820. doi: 10.3389/fgwh.2023.1114820 (PMC10151930; doi:10.3389/fgwh.2023.1114820)
Supplement: Supplementary file 1 [file Datasheet1.zip]

Archive with 7 entries (7 files):
- Appendix 1.PDF
- Appendix 2.DOCX
- Appendix 3.DOCX
- Appendix 4.DOCX
- Appendix 5.DOCX
- Appendix 6.DOCX
- Appendix 7.DOCX
